# Supplementary material for: Genomic patterns in the widespread Eurasian lynx shaped by Late Quaternary climatic fluctuations and anthropogenic impacts
Source: Mol Ecol. 2020 Feb 23;29(4):812–28. doi: 10.1111/mec.15366 (PMC7064982; doi:10.1111/mec.15366)
Supplement: Supplementary file 1 [file MEC-29-812-s001.xlsx]

## Sheet: Cover
Supplemental Information for:
Genomic patterns in the widespread Eurasian lynx shaped by Late Quaternary climatic fluctuations and anthropogenic impacts
Maria Lucena-Pereza, Elena Marmesata, Daniel Kleinman-Ruiza, Begoña Martínez-Cruzb, Karolina Węcekc, Alexander P. Saveljevd, Ivan V. Seryodkine, Innokentiy Okhlopkovf, Mikhail G. Dvornikovg, Janis Ozolinsh, Galsandorj Naranbaatari, Milan Paunovicj, Mirosław Ratkiewiczk, Krzysztof Schmidtc, José A. Godoya*
a Department of Integrative Ecology, Estación Biológica de Doñana (CSIC), C/ Américo Vespucio 26, 41092 Seville, Spain
b School of Biological and Environmental Sciences, Liverpool John Moores University, Byrom Street, Liverpool, L3 3AF, UK
c Mammal Research Institute, Polish Academy of Sciences, 17-230 Białowieża, Poland
d Department of Animal Ecology, Russian Research Institute of Game Management and Fur Farming, 79 Preobrazhenskaya Str, Kirov, 610000, Russia; Biological Faculty of Moscow State University, Leninskie Gory 1/12, Moscow, 119234 Russia
e Laboratory of Ecology and Conservation of Animals, Pacific Institute of Geography of Far East Branch of Russian Academy of Sciences, 7 Radio Street, Vladivostok 690041, Russia.; Far Eastern Federal University, 8 Sukhanova Street, Vladivostok 690091, Russia
f Institute for Biological Problems of Cryolithozone, Siberian Division of the Russian Academy of Sciences, Yakutsk, Republic of Sakha, Russian Federation
g Department of Hunting Resources, Russian Research Institute of Game Management and Fur Farming, 79 Preobrazhenskaya Str, Kirov 610000, Russia
h Department of Hunting and Wildlife Management, Latvijas Valsts mežzinātnes institūts "Silava", Rīgas iela 111, Salaspils, Latvia
i Institute of General and Experimental Biology, Mongolian Academy of Science, Enkhtaivan avenue 54B, Ulaanbaatar-13330, Mongolia
j Natural History Museum, Njegoševa 51, 11111 Belgrade, Serbia
k Institute of Biology, University of Białystok, Ciołkowskiego 1 J, 15-245 Białystok, Poland
*Corresponding author: José A. Godoy; E-mail: godoy@ebd.csic.es.

## Sheet: Table_S1_samples
Sample	Subspecies last IUCN report	Subspecies Wozencraft, 2005	Population	Nuclear WG	WG depth	Library preparation	Sequencing platform	Depth of coverage WG	Mitogenome	Latitude	Longitude	Sex
c_ll_ba_0216	Lynx lynx balcanicus	Lynx lynx balcanicus	Balkans	Yes	Low-medium	Library_preparation_2	HiSeq2000,v4	4.3064	Yes	19°54'28.59"E	42°44'41.39"N	Male
h_ll_ba_0214	Lynx lynx balcanicus	Lynx lynx balcanicus	Balkans	Yes	Low-medium	Library_preparation_2	HiSeq2000,v4	4.77714	Yes	20°48'40.59"E	42°13'52.22"N	Male
h_ll_ba_0215	Lynx lynx balcanicus	Lynx lynx balcanicus	Balkans	Yes	Low-medium	Library_preparation_2	HiSeq2000,v4	4.83197	Yes	20°48'40.59"E	42°13'52.22"N	Female
c_ll_po_0001	Lynx lynx lynx	Lynx lynx lynx	Białowieża Primeval Forest	Yes	Low-medium	Library_preparation_1	HiSeq2000,v4	6.51928	Yes	23°35'43.68"E	52°57'15.72"N	Male
c_ll_po_0002	Lynx lynx lynx	Lynx lynx lynx	Białowieża Primeval Forest	Yes	Low-medium	Library_preparation_1	HiSeq2000,v4	6.61355	Yes	23°50'35.00"E	52°49'22.81"N	Female
c_ll_po_0003	Lynx lynx lynx	Lynx lynx lynx	Białowieża Primeval Forest	Yes	Low-medium	Library_preparation_1	HiSeq2000,v4	6.43528	Yes	23°43'12.86"E	52°47'48.32"N	Female
c_ll_po_0004	Lynx lynx lynx	Lynx lynx lynx	Białowieża Primeval Forest	No	NA	Library preparation 5	HiSeq2000,v3	NA	Yes	23°23'39.63"E	52°50'33.07"N	Female*
c_ll_po_0005	Lynx lynx lynx	Lynx lynx lynx	Białowieża Primeval Forest	No	NA	Library preparation 5	HiSeq2000,v3	NA	Yes	23°50'35.00"E	52°49'22.81"N	NA
c_ll_po_0007	Lynx lynx lynx	Lynx lynx lynx	Białowieża Primeval Forest	No	NA	Library preparation 5	HiSeq2000,v3	NA	Yes	23°50'35.00"E	52°49'22.81"N	Female*
c_ll_po_0010	Lynx lynx lynx	Lynx lynx lynx	Białowieża Primeval Forest	No	NA	Library preparation 5	HiSeq2000,v3	NA	Yes	23°45'52.35"E	52°39'54.96"N	Male*
c_ll_po_0011	Lynx lynx lynx	Lynx lynx lynx	Białowieża Primeval Forest	Yes	Low-medium	Library_preparation_1	HiSeq2000,v4	6.44556	Yes	23°30'51.37"E	52°53'30.49"N	Male
c_ll_po_0014	Lynx lynx lynx	Lynx lynx lynx	Białowieża Primeval Forest	Yes	Low-medium	Library_preparation_1	HiSeq2000,v4	6.38699	Yes	23°56'43.94"E	52°46'6.68"N	Male
c_ll_po_0017	Lynx lynx lynx	Lynx lynx lynx	Białowieża Primeval Forest	No	NA	Library preparation 5	HiSeq2000,v3	NA	Yes	23°36'41.72"E	52°39'40.52"N	Female*
c_ll_po_0019	Lynx lynx lynx	Lynx lynx lynx	Białowieża Primeval Forest	Yes	Low-medium	Library_preparation_1	HiSeq2000,v4	6.376	Yes	23°44'36.44"E	52°40'50.61"N	Male
c_ll_cr_0205	Lynx lynx carpathicus	Lynx lynx carpathicus	Carpathian montains	Yes	Low-medium	Library_preparation_1	HiSeq2000,v4	7.97891	Yes	19°45'30.73"E	49°40'17.04"N	Female
c_ll_cr_0206	Lynx lynx carpathicus	Lynx lynx carpathicus	Carpathian montains	Yes	Low-medium	Library_preparation_1	HiSeq2000,v4	7.54133	Yes	25°35'57.94"E	45°38'26.45"N	Male
c_ll_cr_0207	Lynx lynx carpathicus	Lynx lynx carpathicus	Carpathian montains	Yes	Low-medium	Library_preparation_1	HiSeq2000,v4	8.68415	Yes	22°12'4.41"E	45°23'50.94"N	Female
c_ll_cr_0208	Lynx lynx carpathicus	Lynx lynx carpathicus	Carpathian montains	Yes	Low-medium	Library_preparation_1	HiSeq2000,v4	7.61293	Yes	22°17'56.19"E	49°45'2.97"N	Female
c_ll_cr_0209	Lynx lynx carpathicus	Lynx lynx carpathicus	Carpathian montains	Yes	Low-medium	Library_preparation_1	HiSeq2000,v4	8.62264	Yes	22°12'4.41"E	45°23'50.94"N	Female
c_ll_cr_0212	Lynx lynx carpathicus	Lynx lynx carpathicus	Carpathian montains	Yes	Medium-high	Library_preparation_4	HiSeq X-10	19.2437	Yes	22°26'5.33"E	49°42'28.08"N	Male
c_ll_ki_0086	Lynx lynx lynx	Lynx lynx lynx	Kirov region	No	NA	Library preparation 5	HiSeq2000,v3	NA	Yes	52°48'51.71"E	59°11'53.21"N	NA
c_ll_ki_0088	Lynx lynx lynx	Lynx lynx lynx	Kirov region	No	NA	Library preparation 5	HiSeq2000,v3	NA	Yes	50°23'47"E	59°48'53"N	NA
c_ll_ki_0090	Lynx lynx lynx	Lynx lynx lynx	Kirov region	Yes	Medium-high	Library_preparation_4	HiSeq X-10	21.8923	Yes	50°23'47"E	59°48'53"N	Female
c_ll_ki_0091	Lynx lynx lynx	Lynx lynx lynx	Kirov region	Yes	Low-medium	Library_preparation_1	HiSeq2000,v3	6.10748	Yes	50°23'47"E	59°48'53"N	Male
c_ll_ki_0092	Lynx lynx lynx	Lynx lynx lynx	Kirov region	Yes	Low-medium	Library_preparation_1	HiSeq2000,v3	5.31978	Yes	50°23'47"E	59°48'53"N	Female
c_ll_ki_0093	Lynx lynx lynx	Lynx lynx lynx	Kirov region	Yes	Low-medium	Library_preparation_1	HiSeq2000,v3	5.29063	Yes	50°23'47"E	59°48'53"N	Male
c_ll_ki_0094	Lynx lynx lynx	Lynx lynx lynx	Kirov region	Yes	Low-medium	Library_preparation_1	HiSeq2000,v3	5.84507	Yes	50°23'47"E	59°48'53"N	Male
c_ll_ki_0095	Lynx lynx lynx	Lynx lynx lynx	Kirov region	Yes	Low-medium	Library_preparation_1	HiSeq2000,v3	5.29078	Yes	48°24'59"E	60°48'44"N	Male
c_ll_ki_0096	Lynx lynx lynx	Lynx lynx lynx	Kirov region	Yes	Low-medium	Library_preparation_1	HiSeq2000,v3	6.12156	Yes	48°24'59"E	60°48'44"N	Male
c_ll_ki_0097	Lynx lynx lynx	Lynx lynx lynx	Kirov region	Yes	Low-medium	Library_preparation_1	HiSeq2000,v3	6.02764	Yes	48°24'59"E	60°48'44"N	Female
c_ll_ki_0098	Lynx lynx lynx	Lynx lynx lynx	Kirov region	Yes	Low-medium	Library_preparation_1	HiSeq2000,v3	5.77744	Yes	48°24'59"E	60°48'44"N	Female
c_ll_ki_0099	Lynx lynx lynx	Lynx lynx lynx	Kirov region	Yes	Low-medium	Library_preparation_1	HiSeq2000,v3	6.00544	Yes	48°24'59"E	60°48'44"N	Female
c_ll_ki_0100	Lynx lynx lynx	Lynx lynx lynx	Kirov region	Yes	Low-medium	Library_preparation_1	HiSeq2000,v3	6.17273	Yes	46°43'38"E	61°11'38"N	Male
c_ll_ki_0101	Lynx lynx lynx	Lynx lynx lynx	Kirov region	Yes	Low-medium	Library_preparation_1	HiSeq2000,v3	6.29829	Yes	46°43'38"E	61°11'38"N	Female
c_ll_ki_0102	Lynx lynx lynx	Lynx lynx lynx	Kirov region	Yes	Low-medium	Library_preparation_1	HiSeq2000,v3	6.07494	Yes	46°43'38"E	61°11'38"N	Male
c_ll_po_0105	Lynx lynx lynx	Lynx lynx lynx	Knyszyn Primeval Forests	Yes	Low-medium	Library_preparation_1	HiSeq2000,v4	6.05977	Yes	23°28'25.76"E	53°5'26.62"N	Male
c_ll_po_0106	Lynx lynx lynx	Lynx lynx lynx	Knyszyn Primeval Forests	Yes	Low-medium	Library_preparation_1	HiSeq2000,v4	6.10897	Yes	23°39'32.61"E	53°6'16.21"N	Female
c_ll_la_0044	Lynx lynx lynx	Lynx lynx lynx	Latvia	Yes	Low-medium	Library_preparation_2	HiSeq2000,v4	7.73762	Yes	22°31'40.58"E	56°38'33.42"N	Male
c_ll_la_0047	Lynx lynx lynx	Lynx lynx lynx	Latvia	Yes	Low-medium	Library_preparation_2	HiSeq2000,v4	6.9258	Yes	28°8'43.59"E	56°22'36.28"N	Female
c_ll_la_0048	Lynx lynx lynx	Lynx lynx lynx	Latvia	Yes	Low-medium	Library_preparation_2	HiSeq2000,v4	5.26228	Yes	22°49'7.98"E	57°21'30.79"N	Female
c_ll_la_0052	Lynx lynx lynx	Lynx lynx lynx	Latvia	Yes	Low-medium	Library_preparation_2	HiSeq2000,v4	6.83197	Yes	22°35'48.23"E	57°21'2.27"N	Male
c_ll_la_0053	Lynx lynx lynx	Lynx lynx lynx	Latvia	Yes	Low-medium	Library_preparation_2	HiSeq2000,v4	7.77824	Yes	22°49'0.39"E	57°2'45.09"N	Female
c_ll_la_0054	Lynx lynx lynx	Lynx lynx lynx	Latvia	Yes	Low-medium	Library_preparation_2	HiSeq2000,v4	8.24717	Yes	25°34'18.55"E	57°40'21.74"N	Male
c_ll_to_0190	Lynx lynx wrangeli	Lynx lynx kozlovi	Mongolia (Central/Khentii aymag)	Yes	Low-medium	Library_preparation_2	HiSeq2000,v4	7.33784	Yes	108°16'23.00"E	47°23'55.00"N	Female
c_ll_to_0191	Lynx lynx wrangeli	Lynx lynx kozlovi	Mongolia (Central/Khentii aymag)	Yes	Low-medium	Library_preparation_2	HiSeq2000,v4	7.71857	Yes	108°41'1.00"E	47°37'48.00"N	Male
c_ll_ka_0184	Lynx lynx wrangeli	Lynx lynx kozlovi	Mongolia (Central/Khentii aymag)	Yes	Low-medium	Library_preparation_2	HiSeq2000,v4	6.96814	Yes	108°38'11.00"E	48°22'43.00"N	Male
c_ll_ka_0186	Lynx lynx wrangeli	Lynx lynx kozlovi	Mongolia (Central/Khentii aymag)	Yes	Low-medium	Library_preparation_2	HiSeq2000,v4	6.86957	Yes	108°4'25.00"E	48°24'35.00"N	Female
c_ll_ka_0188	Lynx lynx wrangeli	Lynx lynx kozlovi	Mongolia (Central/Khentii aymag)	Yes	Low-medium	Library_preparation_2	HiSeq2000,v4	6.00429	Yes	110°29'11.00"E	48°37'21.00"N	Male
c_ll_ka_0189	Lynx lynx wrangeli	Lynx lynx kozlovi	Mongolia (Central/Khentii aymag)	Yes	Low-medium	Library_preparation_2	HiSeq2000,v4	5.92381	Yes	110°29'11.00"E	48°37'21.00"N	Male
c_ll_og_0181	Lynx lynx isabellinus	Lynx lynx isabellinus	Mongolia (Omnogovi)	Yes	Low-medium	Library_preparation_2	HiSeq2000,v4	6.79024	Yes	101°2'52.00"E	43°13'30.00"N	Male
c_ll_og_0187	Lynx lynx isabellinus	Lynx lynx isabellinus	Mongolia (Omnogovi)	Yes	Low-medium	Library_preparation_2	HiSeq2000,v4	5.63946	Yes	101°2'52.00"E	43°13'30.00"N	Female
c_lr_zz_0001	Lynx rufus	Lynx rufus	Na	Yes	Medium-high	Library_preparation_4	HiSeq X-10	25.6619	No	NA	NA	NA
c_ll_no_0063	Lynx lynx lynx	Lynx lynx lynx	Norway	No	NA	Library preparation 5	HiSeq2000,v3	NA	Yes	27°28'49.97"E	70° 4'33.69"N	Female*
c_ll_no_0064	Lynx lynx lynx	Lynx lynx lynx	Norway	No	NA	Library preparation 5	HiSeq2000,v3	NA	Yes	23° 1'49.14"E	69°56'22.70"N	NA
c_ll_no_0065	Lynx lynx lynx	Lynx lynx lynx	Norway	No	NA	Library preparation 5	HiSeq2000,v3	NA	Yes	21°20'24.98"E	69°29'14.21"N	Female*
c_ll_no_0068	Lynx lynx lynx	Lynx lynx lynx	Norway	No	NA	Library preparation 5	HiSeq2000,v3	NA	Yes	23° 1'21.28"E	69° 0'19.20"N	Male*
c_ll_no_0069	Lynx lynx lynx	Lynx lynx lynx	Norway	No	NA	Library preparation 5	HiSeq2000,v3	NA	Yes	21°21'54.37"E	69°33'20.90"N	Male*
c_ll_no_0070	Lynx lynx lynx	Lynx lynx lynx	Norway	No	NA	Library preparation 5	HiSeq2000,v3	NA	Yes	10°10'28.73"E	62°57'0.70"N	NA
c_ll_no_0071	Lynx lynx lynx	Lynx lynx lynx	Norway	No	NA	Library preparation 5	HiSeq2000,v3	NA	Yes	11°37'29.30"E	63°47'59.08"N	Female*
c_ll_no_0072	Lynx lynx lynx	Lynx lynx lynx	Norway	No	NA	Library preparation 5	HiSeq2000,v3	NA	Yes	11°37'29.30"E	63°47'59.08"N	Female*
c_ll_no_0074	Lynx lynx lynx	Lynx lynx lynx	Norway	No	NA	Library preparation 5	HiSeq2000,v3	NA	Yes	10°48'51.78"E	63°52'41.00"N	Male*
c_ll_no_0075	Lynx lynx lynx	Lynx lynx lynx	Norway	Yes	Low-medium	Library_preparation_1	HiSeq2000,v3	5.42769	Yes	12°21'40.04"E	64°30'26.98"N	Male
c_ll_no_0076	Lynx lynx lynx	Lynx lynx lynx	Norway	Yes	Low-medium	Library_preparation_1	HiSeq2000,v3	5.79824	Yes	10°40'45.23"E	63°49'28.47"N	Male
c_ll_no_0077	Lynx lynx lynx	Lynx lynx lynx	Norway	Yes	Low-medium	Library_preparation_1	HiSeq2000,v3	5.13626	Yes	10°57'15.35"E	63°34'2.38"N	Male
c_ll_no_0078	Lynx lynx lynx	Lynx lynx lynx	Norway	Yes	Low-medium	Library_preparation_1	HiSeq2000,v3	5.25445	Yes	12°8'49.62"E	61°23'2.66"N	Male
c_ll_no_0079	Lynx lynx lynx	Lynx lynx lynx	Norway	Yes	Low-medium	Library_preparation_1	HiSeq2000,v3	5.09435	Yes	8°24'42.53"E	59°23'55.42"N	Male
c_ll_no_0080	Lynx lynx lynx	Lynx lynx lynx	Norway	Yes	Low-medium	Library_preparation_1	HiSeq2000,v3	5.21795	Yes	8°43'38.54"E	60°39'53.79"N	Female
c_ll_no_0081	Lynx lynx lynx	Lynx lynx lynx	Norway	Yes	Low-medium	Library_preparation_1	HiSeq2000,v3	5.53956	Yes	8°58'2.81"E	60°16'28.74"N	Female
c_ll_no_0082	Lynx lynx lynx	Lynx lynx lynx	Norway	Yes	Low-medium	Library_preparation_1	HiSeq2000,v3	5.36419	Yes	9°1'43.70"E	60°8'40.04"N	Male
c_ll_vl_0107	Lynx lynx wrangeli	Lynx lynx neglectus	Primorsky Krai	Yes	Low-medium	Library_preparation_1	HiSeq2000,v4	6.50257	Yes	136°28'21.71"E	44°56'8.45"N	Female
c_ll_vl_0108	Lynx lynx wrangeli	Lynx lynx neglectus	Primorsky Krai	Yes	Low-medium	Library_preparation_1	HiSeq2000,v4	11.8787	Yes	135°34'45.07"E	45°17'37.84"N	Female
c_ll_vl_0109	Lynx lynx wrangeli	Lynx lynx neglectus	Primorsky Krai	Yes	Low-medium	Library_preparation_1	HiSeq2000,v4	6.04097	Yes	136°43'52.76"E	45°39'59.98"N	Male
c_ll_vl_0110	Lynx lynx wrangeli	Lynx lynx neglectus	Primorsky Krai	Yes	Low-medium	Library_preparation_1	HiSeq2000,v4	7.07492	Yes	132°54'50.74"E	49°0'53.30"N	Male
c_ll_vl_0112	Lynx lynx wrangeli	Lynx lynx neglectus	Primorsky Krai	Yes	Medium-high	Library_preparation_3	HiSeq X-10	28.9235	Yes	137°0'33.44"E	45°51'25.99"N	Female
c_ll_vl_0113	Lynx lynx wrangeli	Lynx lynx neglectus	Primorsky Krai	Yes	Low-medium	Library_preparation_1	HiSeq2000,v4	8.36169	Yes	137°0'33.44"E	45°51'25.99"N	Male
c_ll_vl_0128	Lynx lynx wrangeli	Lynx lynx neglectus	Primorsky Krai	Yes	Low-medium	Library_preparation_1	HiSeq2000,v4	7.96396	Yes	137°25'50.84"E	45°54'27.11"N	Male
c_ll_vl_0132	Lynx lynx wrangeli	Lynx lynx neglectus	Primorsky Krai	Yes	Low-medium	Library_preparation_1	HiSeq2000,v4	8.31332	Yes	137°25'50.84"E	45°54'27.11"N	Male
c_ll_tu_0153	Lynx lynx wrangeli	Lynx lynx kozlovi	Tuva Republic	Yes	Low-medium	Library_preparation_2	HiSeq2000,v4	8.10689	Yes	96°32'00.0"E	51°29'00.0"N	Female
c_ll_tu_0157	Lynx lynx wrangeli	Lynx lynx kozlovi	Tuva Republic	Yes	Low-medium	Library_preparation_2	HiSeq2000,v4	7.80348	Yes	96°32'00.0"E	51°29'00.0"N	Male
c_ll_tu_0158	Lynx lynx wrangeli	Lynx lynx kozlovi	Tuva Republic	Yes	Low-medium	Library_preparation_2	HiSeq2000,v4	8.0083	Yes	96°32'00.0"E	51°29'00.0"N	Female
c_ll_tu_0159	Lynx lynx wrangeli	Lynx lynx kozlovi	Tuva Republic	Yes	Low-medium	Library_preparation_2	HiSeq2000,v4	7.73842	Yes	96°32'00.0"E	51°29'00.0"N	Female
c_ll_tu_0165	Lynx lynx wrangeli	Lynx lynx kozlovi	Tuva Republic	Yes	Low-medium	Library_preparation_2	HiSeq2000,v4	7.76115	Yes	96°32'00.0"E	51°29'00.0"N	Female
c_ll_tu_0166	Lynx lynx wrangeli	Lynx lynx kozlovi	Tuva Republic	Yes	Low-medium	Library_preparation_2	HiSeq2000,v4	8.05401	Yes	96°32'00.0"E	51°29'00.0"N	Male
c_ll_ur_0194	Lynx lynx lynx	Lynx lynx lynx	Ural Mountains	Yes	Low-medium	Library_preparation_1	HiSeq2000,v4	11.0239	Yes	59°38'33.00"E	56°2'53.00"N	Female
c_ll_ur_0195	Lynx lynx lynx	Lynx lynx lynx	Ural Mountains	Yes	Low-medium	Library_preparation_1	HiSeq2000,v4	11.7718	Yes	60°7'49.94"E	55°8'58.01"N	Male
c_ll_ur_0196	Lynx lynx lynx	Lynx lynx lynx	Ural Mountains	Yes	Low-medium	Library_preparation_1	HiSeq2000,v4	12.3771	Yes	60°7'49.94"E	55°8'58.01"N	Male
c_ll_ur_0199	Lynx lynx lynx	Lynx lynx lynx	Ural Mountains	Yes	Low-medium	Library_preparation_1	HiSeq2000,v4	13.1596	Yes	59°47'19.00"E	55°10'54.00"N	Male
c_ll_ur_0200	Lynx lynx lynx	Lynx lynx lynx	Ural Mountains	Yes	Low-medium	Library_preparation_1	HiSeq2000,v4	12.6612	Yes	59°0'1.97"E	55°0'2.00"N	Male
c_ll_ur_0203	Lynx lynx lynx	Lynx lynx lynx	Ural Mountains	Yes	Low-medium	Library_preparation_1	HiSeq2000,v4	13.3973	Yes	57°21'45.00"E	54°59'58.00"N	Female
c_ll_ya_0138	Lynx lynx wrangeli	Lynx lynx wrangeli	Yakutia Republic	Yes	Low-medium	Library_preparation_1	HiSeq2000,v4	7.94849	Yes	132°4'9.98"E	59°54'3.71"N	Male
c_ll_ya_0139	Lynx lynx wrangeli	Lynx lynx wrangeli	Yakutia Republic	Yes	Low-medium	Library_preparation_1	HiSeq2000,v4	7.97872	Yes	129°12'17.68"E	61°11'21.23"N	Male
c_ll_ya_0140	Lynx lynx wrangeli	Lynx lynx wrangeli	Yakutia Republic	Yes	Low-medium	Library_preparation_1	HiSeq2000,v4	8.15324	Yes	129°9'42.35"E	61°9'33.70"N	Male
c_ll_ya_0142	Lynx lynx wrangeli	Lynx lynx wrangeli	Yakutia Republic	Yes	Low-medium	Library_preparation_1	HiSeq2000,v4	8.29523	Yes	136°10'36.67"E	66°53'17.09"N	Male
c_ll_ya_0143	Lynx lynx wrangeli	Lynx lynx wrangeli	Yakutia Republic	Yes	Low-medium	Library_preparation_1	HiSeq2000,v4	7.8525	Yes	136°10'36.67"E	66°53'17.09"N	Male
c_ll_ya_0145	Lynx lynx wrangeli	Lynx lynx wrangeli	Yakutia Republic	Yes	Low-medium	Library_preparation_1	HiSeq2000,v4	8.26097	Yes	129°26'43.23"E	61°53'35.84"N	Male
c_ll_ya_0146	Lynx lynx wrangeli	Lynx lynx wrangeli	Yakutia Republic	Yes	Medium-high	Library_preparation_3	HiSeq X-10	22.9182	Yes	130°40'44.70"E	60°46'34.41"N	Male
c_ll_ya_0147	Lynx lynx wrangeli	Lynx lynx wrangeli	Yakutia Republic	Yes	Low-medium	Library_preparation_1	HiSeq2000,v4	8.07335	Yes	127°18'16.14"E	60°45'5.54"N	Female
Table S1. Detailed information about the L. lynx samples analysed in this study.

## Sheet: Table_S2_Populations
	Population	Climate1	Land cover2	Demography3	Human impact data3	Subspecies4	Estimated Ne	Ne_0.5(Jack-Knife on samples)	Ne_0.95(Jack-Knife on samples)
1	North-Eastern Poland (Białowieża and Knyszyn Primeval Forests (BPF & KPF))	Cold, without dry season, warm summer	Temperate Broadleaf & Mixed Forests	Bottlenecked	• Lynx population reached minimum at the turn of 19th and 20th century, restricted to BPF (Bieniek et al. 1998) • Heavy extirpation at BPF; 20yrs of practical lynx absence 1890-1914 (Jędrzejewski et al. 1996) • Short bottleneck 1960-1970, followed by recovery of the population helped by immigrating individuals (Jędrzejewski et al. 1996)	L.l.lynx	46.8	24.4	271.8
2	Balkans	Temperate, without dry season, warm summer	Temperate Broadleaf & Mixed Forests	Bottlenecked	• Considered as the most endangered population of the Eurasian lynx due to its isolation, past bottleneck and currently decreasing numbers (Von Arx et al. 2004) • At the turn of 19th and 20th centuries the population was extirpated from most of its range, with only 15 – 20 individuals surviving • Recovered to 50 – 70 individuals in 1950 – 1960s and reached up to 280 lynx in 1974 • Decreasing sinc…	L.l.balcanicus	NA	NA	NA
3	Carpathian Mountains	Cold, without dry season, warm summer	Temperate Conifer Forests	Bottlenecked	• Considered large but isolated • Intense persecution at the turn of 19th and 20th centuries • Romania: Extermination policiy between 1891 – 1921 left around 100 indivdiuals in 1930. Recovery after protection in 1933, with 10-fold increase in the following 25 years and around 500 lynxes estimated in 1950 (Kratochvil 1968) • Slovakia: Extermination policiy in the period 1883-1936 (Hell and Slamečk…	L.l.carpathicus	11	3.1	87.7
4	Latvia	Cold, without dry season, warm summer	Temperate Broadleaf & Mixed Forests	Healthy	• Considered part of the core of the Northwestern lynx population • Started to decline at the end of 17th century • Significant decline at the beginning of the 20th century; with 30 lynx counted by rangers in 1933 • Population recovery starting 1945, and increasing steadily after 1960 (Andersone et al. 2003) • Recent status assessed as favourable, range fully recovered and 600 – 800 individuals e…	L.l.lynx	INF	64	INF
5	Norway	Cold, without dry season, cold summer	Boreal Forests/Taiga	Bottlenecked	• 1846-1981 large carnivore extermination policy led to dramatic reduction of lynx numbers with few survivors left in central Norway for 40 yrs (1926-1965) (Linnell et al. 2010) • In 1960s the recovery of the population started from few core remnant areas, and little contribution of immigrants from Russia (Rueness et al. 2002) • Similar dinamycs in neighbouring Sweden: only 30 to 100 individuals …	L.l.lynx	29	15	133.1
6	Kirov region, Russia	Cold, without dry season, cold summer	Boreal Forests/Taiga	Healthy	• 50 to 400 lynx harvested yearly between 1930 and 1980 (Kozlovskiy, 2003) • Population dynamics fluctuate by 7-8 folds with peaks every 16-17 years (Kozlovskiy, 2003)	L.l.lynx	1093.9	229.2	INF
7	Ural Mountains, Russia	Cold, without dry season, warm summer	Boreal Forests/Taiga	Healthy	• Recorded population fluctuations since 1934 with fur harvest peaking during 1940s (300 skins yearly) and a decline towards 1970s (Malafeev et al. 1986)	L.l.lynx	INF	INF	INF
8	Tuva (the Republic of Tyva), Russia	Cold, dry winter, cold summer	Temperate Conifer Forests	Healthy	• 100 individuals harvested anually ~1845 (Kogan 1933) • High numbers suggested by harvest records between 1927-1988 • Population decline between 1969-1983 (Only 2 skins harvested) • Maximum harvest during 1941-1949 (526 skins) (Smirnov, 1997)	L.l.wrangeli / L.l.kozlovi	INF	INF	INF
9	Yakutia (Republic of Sakha), Russia	Cold, dry winter, very cold winter	Boreal Forests/Taiga	Healthy	• Cyclic population fluctuations with peaks every 10-13 years • 20-730 fur harvested during 1930-1990 with highest numbes reported in 1930 (Mordosov 2003) • On the border of the 19th and 20th centuries Siberia gave 10,000 pelts annually (Brass 1911)	L.l.wrangeli	32.7	11	INF
10	Primorsky Krai, Russia	Cold, dry winter, warm summer	Temperate Broadleaf & Mixed Forests	Healthy	• Described as abundant and widely distributed • Peak yearly harvest during 1930-1940s with decline towards 1980 (Matyushkin et al. 2003) • 400-1200 individuals harvested yearly during 1920s (Heptner and Sludskiy, 1972)	L.l.wrangeli/L.l. neglectus	46.8	14.9	INF
11	Mongolia (Omnogovi)	Arid, desert, cold	Deserts & Xeric Shrublands	Healthy	• 1500 individuals harvested anually ~1845 (Kogan 1933) • Very heavy exploitation of lynx at the beginning of 20th century with up to 4000 skins exported annually (Matyushkin et al. 2003)	L.l. isabellinus	45.3	12.3	INF
12	Mongolia (Central/Khentii aymag)	Cold, dry winter, cold summer	Temperate Grasslands, Savannas & Shrublands	Healthy		L.l. wrangeli
Table S2. Climatic, habitat, historical records, taxonomic description and estimated current Ne of the studied Lynx lynx populations.
1 Peel, M. C., Finlayson, B. L., and McMahon, T. A.: Updated world map of the Köppen-Geiger climate classification, Hydrol. Earth Syst. Sci., 11, 1633-1644
2 http://ecoregions2017.appspot.com/
3 Andersone Z., Ozolins Ya., Pupila A., Bagrade G. 2003. The East European and Caucasian parts of lynx range (the western group of regions): Latvia. – In: Matyushkin Ye.N., Vaisfeld M.A. (eds.) The Lynx: Regional Features of Ecology, Use and Protection. Moscow: Nauka, pp. 92 – 104. (in Russian/English)
3 Bagrade G., Ruņģis D.E., Ornicāns A., Šuba J., Žunna A., Howlett S.J., Lūkins M., Gailīte A., Stepanova A., Done G., Gaile A., Bitenieks K., Mihailova L., Baumanis J., Ozoliņš J. 2016. Status assessment of Eurasian lynx in Latvia linking genetics and demography—a growing population or a source–sink process? Mammal Research, 61: 337–352
3 Bieniek, M., Wolsan, M., & Okarma, H. (1998). Historical biogeography of the lynx in Poland. Acta Zoologica Cracoviensia, 41,143-167.
3 Brass, E. (1911). Aus dem Reiche der Pelze. - Imberg & Lefson GmbH, Berlin. 709 s. pp 353
3 Hell P., Slamečka, J. 1996: Current status of the lynx (Lynx lynx) in Slovakia. Acta Sc. Nat. Brno 30 (3): 64-78.
3 Hellborg, L., Walker, C. W., Rueness, E. K., Stacy, J. E., Kojola, I. et al. (2002). Differentiation and levels of genetic variation in northern European lynx (Lynx lynx) populations revealed by microsatellites and mitochondrial DNA analysis. Conservation Genetics 3, 97-111
3 Heptner, V. G., & Sludskiy, A. A. (1972). Carnivores. Hyaenas and Felids. In: Mammals of the Soviet Union. Vol. 2. Part 2. Heptner, V. G. & Naumov, N. P. (Eds) Vysshaya Shkola Publishers, Moscow. [in Russian]
3 Jędrzejewski, W., Jędrzejewska, B., Okarma, H., Schmidt, K., Bunevich, A. N., & Miłkowski, L. (1996). Population dynamics (1869-1994), demography and home ranges of the lynx in Bialowieza Primeval Forest (Poland and Belaruss). Ecography, 19, 122-138.
3 Kogan M.I. 1933. Foreign fur markets. Soviet Asia.Publ., Moscow. 243 s.[in Russian]
3 Kozlovskiy, I. S. (2003). The Vyatka-Kama Region. In: Matyushkin EN, Vaisfeld MA, (Eds) The Lynx. Regional features of ecology, use and protection. Moscow: Nauka. pp. 168-217
3 Kratochvil J. 1968. The lynx population in Rumania. Acta Sc. Nat. Brno 2 (5/6): 65-70.
3 Kubala J., Smolko P., Zimmermann F., Rigg R., Tám B., Iľko T., Foresti D., Breitenmoser-Würsten C., Kropil R., Breitenmoser U. 2019. Robust monitoring of the Eurasian lynx Lynx lynx in the Slovak Carpathians reveals lower numbers than officially reported. Oryx 53: 548-556
3 Linnell, J. D. C., Broseth, H., Odden, J., & Nilsen, E. B. (2010). Sustainably harvesting a large carnivore? Development of Eurasian lynx populations in Norway during 160 years of shifting policy. Environmental Management 45, 1142–1154
3 Malafeev, Y. M., Kryazhimskii, F. W., & Dobrinskii, L. N. (1986). Analysis of lynx population in the Middle Ural. Sverdlovsk: Akademya Nauk SSSR [in Russian].
3 Matyushkin, E. N., Podolskiy, S. A., & Tkachenko K. N. (2003). The south of Far East. In: Matyushkin, E. N., & Vaisfeld, M. A. (Eds) The Lynx. Regional features of ecology, use and protection. Moscow: Nauka. pp 367-387, 423-472. [in Russian with English summary]
3 Kogan M.I. 1933. Foreign fur markets. Soviet Asia.Publ., Moscow. 243 s. pp 214, 219 [in Russian]
3 Mordosov, I. I. (2003). Yakutia. In: Matyushkin, E.N., & Vaisfeld, M.A. (Eds) The Lynx. Regional features of ecology, use and protection. Moscow: Nauka. pp 290-303. [in Russian with English summary]
3 Rueness, E. K., Jorde, P. E., Hellborg, L., Stenseth, N. C., Ellegren, H., & Jakobsen, K. S. (2003). Cryptic population structure in a large, mobile mammalian predator: the Scandinavian lynx. Molecular Ecology 12, 2623-2633.
3 Smirnov, M. N. (1997). Peculiarities of distribution and ecology of the lynx (Felis lynx L. 1756) in the upper reaches of Yenissei. In: Fauna and ecology of terrestrial vertebrates of Siberia. Ministry of General and Professional Education of the Russian Federation, Krasnoyarsk.[in Russian]
3 Von Arx M, Breitenmoser-Würsten C, Zimmermann F, Breitenmoser U (2004) Status and conservation of the Eurasian lynx (Lynx lynx) in 2001. Muri: KORA Bericht no 19. pp 330.
4 Kitchener A. C., Breitenmoser-Würsten Ch., Eizirik E., Gentry A., Werdelin L., Wilting A., Yamaguchi N., Abramov A. V., Christiansen P., Driscoll C., Duckworth J. W., Johnson W., Luo S.-J., Meijaard E., O’Donoghue P., Sanderson J., Seymour K., Bruford M., Groves C., Hoffmann M., Nowell K., Timmons Z. & Tobe S. 2017. A revised taxonomy of the Felidae. The final report of the Cat Classification T…

## Sheet: Table_S3_threepop
A)
Tuva	Mongolia	Yakutia	Primorsky Krai
Ural mountains	-39.5	3.49	-49.07
Kirov	-34.5	5.93	-47.4
Carpathian Mountains	-5.56	14.74	-7.8
B)
Yakutia	Mongolia	Tuva	Primorsky Krai
Ural mountains	56.91	133.06	20.43
Kirov	62.24	135.24	22.88
Carpathian Mountains	61.72	114.2	33.94
Table S3. Z score values from ThreePop analyses. The test population is indicated in the upper-left cell, with western populations displayed in rows and eastern populations in columns. A) Tuva as the test population. B) Yakutia as the test population.

## Sheet: Table_S4_Evanno
Delta(K=2)	1.77988e+08
Delta(K=3)	4.37318
Delta(K=4)	0.135165
Delta(K=5)	1.40532
Delta(K=6)	1.91938
Delta(K=7)	1.73292
Delta(K=8)	1.55881
Delta(K=9)	0.136072
Delta(K=10)	0.369485
Delta(K=11)	0.594391
Delta(K=12)	0.263857
Table S4. Delta values for different K values calculated following Evanno (2005).

## Sheet: Table_S5_FST_matrix
	Carpathians	Kirov	Latvia	Norway	NE-Poland	Mongolia	Tuva	Urals	Primorsky Krai	Yakutia
Carpathians	NA	0.213065	0.241779	0.347542	0.30614	0.299333	0.271568	0.249896	0.342122	0.298078
Kirov	NA	NA	0.094969	0.187046	0.171447	0.227579	0.175641	0.051613	0.274871	0.216736
Latvia	NA	NA	NA	0.237903	0.159947	0.244883	0.2017	0.130275	0.292338	0.238369
Norway	NA	NA	NA	NA	0.313762	0.32172	0.28839	0.231778	0.365709	0.317561
NE-Poland	NA	NA	NA	NA	NA	0.303215	0.267466	0.209452	0.346982	0.299569
Mongolia	NA	NA	NA	NA	NA	NA	0.073926	0.239251	0.102906	0.081348
Tuva	NA	NA	NA	NA	NA	NA	NA	0.188265	0.125433	0.087282
Urals	NA	NA	NA	NA	NA	NA	NA	NA	0.289338	0.22914
Primorsky Krai	NA	NA	NA	NA	NA	NA	NA	NA	NA	0.117371
Yakutia	NA	NA	NA	NA	NA	NA	NA	NA	NA	NA
Table S5. Pairwise weighted FST values.

## Sheet: Table_S6_diversity_tajimasD
Population	Watterson estimator	Pi	Tajima's D	Ne	Ne_0.5(Jack-Knife on samples)	Ne_0.95(Jack-Knife on samples)
Yakutia	0.000450012	0.000526567	2.5e-05	32.7	11	INF
Urals	0.000394797	0.000451485	2.32e-05	INF	INF	INF
Tuva	0.000488976	0.000544985	1.74e-05	INF	INF	INF
Primorsky Krai	0.000425476	0.000500532	2.6e-05	46.8	14.9	INF
Norway	0.000266412	0.00034058	3.67e-05	29	15	133.1
NE-Poland	0.000285913	0.000366605	3.93e-05	46.8	24.4	271.8
Mongolia	0.000463484	0.000535724	2.15e-05	45.3	12.3	INF
Latvia	0.000373722	0.000438227	2.54e-05	INF	64	INF
Kirov	0.000357926	0.00046419	4.12e-05	1093.9	229.2	INF
Carpathians	0.000314757	0.00037396	2.75e-05	11	3.1	87.7
Table S6. Diversity values (π, and Θ), Tajima’s D, and Ne (and confidence interval) for L. lynx populations.

## Sheet: Table_S7_mitogenomic_diversity
Population	N	# Hap	S	Hd (sd)	π (sd) (‰)	K	Tajima's D	Fu&Li F
Yakutia	8	5	19	0,86 (0,11)	0,46 (0,28)	7.61	0.1979	0.55
Kirov	15	5	22	0,7 (0,11)	0,54 (0,3)	8.86	12752	1.55
Primorsky Krai	8	3	11	0,68 (0,12)	0,34 (0,21)	5.61	16065	1.24
Tuva	6	2	1	0,33 (0,22)	0,02 (0,03)	0.33	-0.933	-0.7
Mongolia	8	5	5	0,86 (0,11)	0,13 (0,09)	2.18	0.5884	0.85
Carpathian m.	6	1	0	0 (0)	0 (0)	0	NA	NA
Latvia	6	3	9	0,73 (0,16)	0,28 (0,18)	4.6	0.9949	1.36
NE-Poland	13	2	7	0,15 (0,13)	0,07 (0,05)	1.08	-1,982*	-2.44
Norway	17	2	1	0,12 (0,1)	0,01 (0,01)	0.12	-11639	-1.48
Balcans	3	1	0	0 (0)	0 (0)	0	NA	NA
Ural m.	6	3	22	0,6 (0,22)	0,45 (0,28)	7.33	-14981	-1.2
Total	96	24	89	0,93 (0,01)	1 (0,5)	16.31	-0.1929	0.71
S, number of segregating sites; Hd, haplotype diversity; Pi, nucleotide diversity; K, average number of nucleotide differences; D and F are neutrality indices of Tajima (1989) and Fu and Li (1993), respectively. *p < 0.05
Table S7. Mitogenomic diversity in Eurasian Lynx populations.

## Sheet: Table_S8_Haplotype
	Population																SNPs Position
Haplotype	Balkans	Carpathian m.	Kirov	Latvia	Mongolia	Norway	NE-Poland	Tuva	Ural m.	Primorsky Krai	Yakutia	KM982549.1	KP202283.1	KR919624.1	NC_027083.1	TOTAL	4	18	160	611	859	924	1096	1186	2076	2801	3341	3359	3451	3526	3665	3762	4645	4670	5047	5151	5465	6046	6205	6340	6512	6787	6973	7132	7189	7448	7584	7591	7948
H_01	3	0	0	0	0	0	0	0	0	0	0	0	0	0	0	3	C	G	C	C	G	C	C	C	T	T	T	T	G	T	T	G	C	T	T	A	T	G	C	A	C	A	A	T	T	G	C	C	T
H_02	0	6	0	0	0	0	0	0	0	0	0	0	1	0	0	7	.	.	T	.	A	.	.	T	C	C	C	.	.	.	C	.	.	C	.	T	C	A	T	.	T	G	.	.	C	A	.	T	.
H_03	0	0	0	0	1	0	0	0	0	0	0	0	0	0	0	1	.	.	T	.	A	T	.	T	.	C	.	C	A	.	C	.	.	.	.	T	.	A	T	.	T	G	.	.	C	A	T	T	.
H_04	0	0	0	0	3	0	0	0	0	1	0	0	0	0	0	4	.	.	T	.	A	T	.	T	.	C	.	C	A	.	C	.	T	.	.	T	.	A	T	.	T	G	.	.	C	A	.	T	.
H_05	0	0	0	0	1	0	0	0	0	3	0	0	0	0	0	4	.	.	T	.	A	T	.	T	.	C	.	C	A	.	C	.	.	.	.	T	.	A	T	.	T	G	.	.	C	A	.	T	.
H_06	0	0	0	0	1	0	0	5	0	0	0	0	0	0	0	6	.	.	T	.	A	T	.	T	.	C	.	C	A	.	C	.	.	.	.	T	.	A	T	.	T	G	.	.	C	A	.	T	.
H_07	0	0	8	0	0	0	0	0	1	0	2	0	0	0	0	11	.	.	T	.	A	.	.	T	.	C	.	.	.	.	C	.	.	.	.	T	.	A	T	.	T	G	.	.	C	A	.	T	C
H_08	0	0	2	0	0	0	0	0	0	0	0	0	0	0	0	2	.	.	T	.	A	.	.	T	.	C	.	.	.	.	C	.	.	.	.	T	.	A	T	.	T	G	.	.	C	A	.	T	C
H_09	0	0	1	0	0	0	0	0	0	0	0	0	0	0	0	1	.	.	T	.	A	.	.	T	.	C	.	.	.	.	C	.	.	.	.	T	.	A	T	.	T	G	.	.	C	A	.	T	C
H_10	0	0	2	0	0	0	0	0	0	0	0	0	0	0	0	2	.	.	.	.	A	.	.	T	C	C	C	.	.	.	C	.	.	C	.	T	C	A	T	.	T	G	.	.	C	A	.	T	.
H_11	0	0	2	2	0	0	0	0	4	0	0	0	0	0	0	8	.	.	.	.	A	.	.	T	C	C	C	.	.	.	C	.	.	C	.	T	C	A	T	.	T	G	.	.	C	A	.	T	.
H_12	0	0	0	1	0	0	0	0	0	0	0	0	0	0	0	1	.	.	.	.	A	.	.	T	C	C	.	.	.	.	C	.	.	C	C	T	C	A	T	.	T	G	G	.	C	A	.	T	.
H_13	0	0	0	3	0	0	1	0	0	0	0	0	0	0	0	4	.	.	.	.	A	.	.	T	C	C	.	.	.	.	C	.	.	C	C	T	C	A	T	.	T	G	G	.	C	A	.	T	.
H_14	0	0	0	0	0	16	0	0	0	0	0	0	0	0	0	16	.	.	T	.	A	.	.	T	.	C	.	.	.	.	C	.	.	.	.	T	.	A	T	G	T	G	.	.	C	A	.	T	C
H_15	0	0	0	0	0	1	0	0	0	0	0	0	0	0	0	1	.	.	T	.	A	.	.	T	.	C	.	.	.	.	C	.	.	.	.	T	.	A	T	G	T	G	.	.	C	A	.	T	C
H_16	0	0	0	0	2	0	0	0	0	0	0	0	0	0	0	2	.	.	T	.	A	T	.	T	.	C	.	C	A	.	C	.	.	.	.	T	.	A	T	.	T	G	.	.	C	A	.	T	.
H_17	0	0	0	0	0	0	12	0	0	0	0	0	0	0	0	12	.	.	.	.	A	.	.	T	C	C	C	.	.	.	C	.	.	C	.	T	C	A	T	.	T	G	.	.	C	A	.	T	.
H_18	0	0	0	0	0	0	0	1	0	0	0	0	0	0	0	1	.	.	T	.	A	T	.	T	.	C	.	C	A	.	C	.	.	.	.	T	.	A	T	.	T	G	.	.	C	A	.	T	.
H_19	0	0	0	0	0	0	0	0	1	0	0	0	0	0	0	1	.	.	.	.	A	.	.	T	C	C	C	.	.	.	C	.	.	C	.	T	C	A	T	.	T	G	.	C	C	A	.	T	.
H_20	0	0	0	0	0	0	0	0	0	4	0	0	0	0	0	4	.	.	T	T	A	.	.	T	.	C	.	.	A	.	C	A	.	.	.	T	.	A	T	.	T	G	.	.	C	A	.	T	.
H_21	0	0	0	0	0	0	0	0	0	0	1	0	0	0	0	1	.	.	T	T	A	.	.	T	.	C	.	.	A	C	C	.	.	.	.	T	.	A	T	.	T	G	.	.	C	A	.	T	.
H_22	0	0	0	0	0	0	0	0	0	0	1	0	0	0	0	1	.	.	T	T	A	.	.	T	.	C	.	.	A	.	C	.	.	.	.	T	.	A	T	.	T	G	.	.	C	A	.	T	.
H_23	0	0	0	0	0	0	0	0	0	0	3	0	0	0	0	3	.	.	T	T	A	.	.	T	.	C	.	.	A	.	C	.	.	.	.	T	.	A	T	.	T	G	.	.	C	A	.	T	.
H_24	0	0	0	0	0	0	0	0	0	0	1	0	0	0	0	1	.	.	T	.	A	T	.	T	.	C	.	C	A	.	C	.	.	.	.	T	.	A	T	.	T	G	.	.	C	A	.	T	.
H_25	0	0	0	0	0	0	0	0	0	0	0	1	0	0	1	2	.	.	T	.	A	.	T	T	.	C	.	.	.	.	C	.	.	.	.	T	.	A	T	.	T	G	.	.	C	A	.	T	C
H_26	0	0	0	0	0	0	0	0	0	0	0	0	0	1	0	1	G	A	T	.	A	T	.	T	.	C	.	C	A	.	C	.	.	.	.	T	.	A	T	.	T	G	.	.	C	A	.	T	.
TOTAL	3	6	15	6	8	17	13	6	6	8	8	1	1	1	1	100
Table S8. List of mitogenome haplotypes.
[truncated: 63 more columns]
